# Supplementary material for: Adoptive Transfer of CX3CR1-Transduced Tregs Homing to the Forebrain in Lipopolysaccharide-Induced Neuroinflammation and 3xTg Alzheimer’s Disease Models
Source: Int J Mol Sci. 2024 Dec 21;25(24):13682. doi: 10.3390/ijms252413682 (PMC11727661; doi:10.3390/ijms252413682)
Supplement: Supplementary file 1 [file ijms-25-13682-s001.zip]

Archive with 1 entries (1 files):
- ijms-3372022-supplementary.pdf
